# Supplementary material for: Dysregulation of lncRNA MALAT1 Contributes to Lung Cancer in African Americans by Modulating the Tumor Immune Microenvironment
Source: Cancers (Basel). 2024 May 15;16(10):1876. doi: 10.3390/cancers16101876 (PMC11119359; doi:10.3390/cancers16101876)
Supplement: Supplementary file 1 [file cancers-16-01876-s001.zip]

Archive with 1 entries (1 files):
- cancers-2979842-supplementary.pdf
